# Supplementary material for: Genomic and evolutionary aspects of chloroplast tRNA in monocot plants
Source: BMC Plant Biol. 2019 Jan 22;19:39. doi: 10.1186/s12870-018-1625-6 (PMC6341768; doi:10.1186/s12870-018-1625-6)
Supplement: Supplementary file 3 — Data S1. tRNA sequences of studied chloroplast genome of the monocot plants. (TXT 24 kb) [file 12870_2018_1625_MOESM3_ESM.txt]

>Ala_Oryza_nivara_6253_OrniCt031
GGGGATATAGCTCAGTTGGTAGAGCTCCGCTCTTGCAAGGCGGATGTCAGCGGTTCGAGTCCGCTTATCTCCA
>Ala_Oryza_nivara_6221_OrniCt025
GGGGATATAGCTCAGTTGGTAGAGCTCCGCTCTTGCAAGGCGGATGTCAGCGGTTCGAGTCCGCTTATCTCCA
>Ala_Oryza_sativa_3786_OrsajCt150
GGGGATATAGCTCAGTTGGTAGAGCTCCGCTCTTGCAAGGCGGATGTCAGCGGTTCGAGTCCGCTTATCTCCA
>Ala_Oryza_sativa_3815_OrsajCt156
GGGGATATAGCTCAGTTGGTAGAGCTCCGCTCTTGCAAGGCGGATGTCAGCGGTTCGAGTCCGCTTATCTCCA
>Ala_Saccharum_officinarum_6662         
GGGGATATAGCTCAGTTGGTAGAGCTCCGCTCTTGCAAGGCGGATGTCAGCGGTTCGAGTCCGCTTATCTCCA
>Ala_Saccharum_officinarum_6691          
GGGGATATAGCTCAGTTGGTAGAGCTCCGCTCTTGCAAGGCGGATGTCAGCGGTTCGAGTCCGCTTATCTCCA
>Ala_Triticum_aestivum_5076_trnA TraeCt125
GGGGATATAGCTCAGTTGGTAGAGCTCCGCTCTTGCAAGGCGGATGTCAGCGGTTCGAGTCCGCTTATCTCCA
>Ala_Triticum_aestivum_5101_trnA TraeCt131
GGGGATATAGCTCAGTTGGTAGAGCTCCGCTCTTGCAAGGCGGATGTCAGCGGTTCGAGTCCGCTTATCTCCA
>Arg_Oryza_nivara_6147_OrniCt013
GCGTCCATTGTCTAATGGATAGGACAGAGGTCTTCTAAACCTTTGGTATAGGTTCAAATCCTATTGGACGCA
>Arg_Oryza_nivara_6221_OrniCt025
GGGGATATAGCTCAGTTGGTAGAGCTCCGCTCTTGCAAGGCGGATGTCAGCGGTTCGAGTCCGCTTATCTCCA
>Arg_Oryza_nivara_6249_OrniCt030
GGGCCTGTAGCTCAGAGGATTAGAGCACGTGGCTACGAACCACGGTGTCGGGGGTTCGAATCCCTCCTCGCCCA
>Arg_Oryza_sativa_3715_OrsajCt136
GCGTCCATTGTCTAATGGATAGGACAGAGGTCTTCTAAACCTTTGGTATAGGTTCAAATCCTATTGGACGCA
>Arg_Oryza_sativa_3790_OrsajCt151
GGGCCTGTAGCTCAGAGGATTAGAGCACGTGGCTACGAACCACGGTGTCGGGGGTTCGAATCCCTCCTCGCCCA
>Arg_Oryza_sativa_3811_OrsajCt155
GGGCCTGTAGCTCAGAGGATTAGAGCACGTGGCTACGAACCACGGTGTCGGGGGTTCGAATCCCTCCTCGCCCA
>Arg_Saccharum_officinarum_6588         
GCGTCCATTGTCTAATGGATAGGACAGAGGTCTTCTAAACCTTTGGTATAGGTTCAAATCCTATTGGACGCA
>Arg_Saccharum_officinarum_6667         
GGGCCTGTAGCTCAGAGGATTAGAGCACGTGGCTACGAACCACGGTGTCGGGGGTTCGAATCCCTCCTCGCCCA
>Arg_Saccharum_officinarum_6687          
GGGCCTGTAGCTCAGAGGATTAGAGCACGTGGCTACGAACCACGGTGTCGGGGGTTCGAATCCCTCCTCGCCCA
>Arg_Sorghum_bicolor_20401_trnR-UCU SobiCt017
GCGTCCATTGTCTAATGGATAGGACAGAGGTCTTCTAAACCTTTGGTATAGGTTCAAATCCTATTGGACGCA
>Arg_Sorghum_bicolor_20473_trnR-ACG SobiCt037
GGGCCTGTAGCTCAGAGGATTAGAGCACGTGGCTACGAACCACGGTGTCGGGGGTTCGAATCCCTCCTCGCCCA
>Arg_Sorghum_bicolor_20489_trnR-ACG SobiCt041
GGGCCTGTAGCTCAGAGGATTAGAGCACGTGGCTACGAACCACGGTGTCGGGGGTTCGAATCCCTCCTCGCCCA
>Arg_Triticum_aestivum_5014_trnR TraeCt110
GCGTCCATTGTCTAATGGATAGGACAGAGGTCTTCTAAACCTTTGGTATAGGTTCAAATCCTATTGGACGCA
>Arg_Triticum_aestivum_5080_trnR TraeCt126
GGGCCTGTAGCTCAGAGGATTAGAGCACGTGGCTACGAACCACGGTGTCGGGGGTTCGAATCCCTCCTCGCCCA
>Arg_Triticum_aestivum_5097_trnR TraeCt130
CTGGGCCTGTAGCTCAGAGGATTAGAGCACGTGGCTACGAACCACGGTGTCGGGGGTTCGAATCCCTCCTCGCCCA
>Asn_Oryza_nivara_6228_OrniCt027
TCCTCAGTAGCTCAGTGGTAGAGCGGTCGGCTGTTAACTGACTGGTCGTAGGTTCGAATCCTACTTGGGGAG
>Asn_Oryza_nivara_6247_OrniCt029
TCCTCAGTAGCTCAGTGGTAGAGCGGTCGGCTGTTAACTGACTGGTCGTAGGTTCGAATCCTACTTGGGGAG
>Asn_Oryza_sativa_3792_OrsajCt152
TCCTCAGTAGCTCAGTGGTAGAGCGGTCGGCTGTTAACTGACTGGTCGTAGGTTCGAATCCTACTTGGGGAG
>Asn_Oryza_sativa_3809_OrsajCt154
TCCTCAGTAGCTCAGTGGTAGAGCGGTCGGCTGTTAACTGACTGGTCGTAGGTTCGAATCCTACTTGGGGAG
>Asn_Saccharum_officinarum_6668          
TCCTCAGTAGCTCAGTGGTAGAGCGGTCGGCTGTTAACTGACTGGTCGTAGGTTCGAATCCTACTTGGGGAG
>Asn_Saccharum_officinarum_6686        
TCCTCAGTAGCTCAGTGGTAGAGCGGTCGGCTGTTAACTGACTGGTCGTAGGTTCGAATCCTACTTGGGGAG
>Asn_Sorghum_bicolor_20474_trnN-GUU SobiCt038
TCCTCAGTAGCTCAGTGGTAGAGCGGTCGGCTGTTAACTGACTGGTCGTAGGTTCGAATCCTACTTGGGGAG
>Asn_Sorghum_bicolor_20488_trnN-GUU SobiCt040
TCCTCAGTAGCTCAGTGGTAGAGCGGTCGGCTGTTAACTGACTGGTCGTAGGTTCGAATCCTACTTGGGGAG
>Asn_Triticum_aestivum_5081_trnN TraeCt127
TCCTCAGTAGCTCAGTGGTAGAGCGGTCGGCTGTTAACTGACTGGTCGTAGGTTCGAATCCTACTTGGGGAG
>Asn_Triticum_aestivum_5096_trnN TraeCt129
TCCTCAGTAGCTCAGTGGTAGAGCGGTCGGCTGTTAACTGACTGGTCGTAGGTTCGAATCCTACTTGGGGAG
>Asp_Oryza_nivara_6135_OrniCt011
GGGATTGTAGTTCAATTGGTCAGAGCACCGCCCTGTCAAGGCGGAAGCTGCGGGTTCGAGCCCCGTCAGTCCCG
>Asp_Oryza_sativa_3703_OrsajCt134
GGGATTGTAGTTCAATTGGTCAGAGCACCGCCCTGTCAAGGCGGAAGCTGCGGGTTCGAGCCCCGTCAGTCCCG
>Asp_Saccharum_officinarum_6576      
GGGATTGTAGTTCAATTGGTCAGAGCACCGCCCTGTCAAGGCGGAAGCTGCGGGTTCGAGCCCCGTCAGTCCCG
>Asp_Sorghum_bicolor_20389_trnD-GUC SobiCt015
GGGATTGTAGTTCAATTGGTCAGAGCACCGCCCTGTCAAGGCGGAAGCTGCGGGTTCGAGCCCCGTCAGTCCCG
>Asp_Triticum_aestivum_5002_trnD TraeCt108
GGGATTGTAGTTCAATTGGTCAGAGCACCGCCCTGTCAAGGCGGAAGCTGCGGGTTCGAGCCCCGTCAGTCCCG
>Cys_Oryza_nivara_6138_OrniCt012
GGCGGCATGGCCAAGCGGTAAGGCAGGGGACTGCAAATCCTTTATCCCCAGTTCAAATCTGGGTGCCGCCT
>Cys_Oryza_sativa_3706_rsajCt135
GGCGGCATGGCCAAGCGGTAAGGCAGGGGACTGCAAATCCTTTATCCCCAGTTCAAATCTGGGTGCCGCCT
>Cys_Saccharum_officinarum_6579        
GGCGGCATGGCCAAGTGGTAAGGCAGGGGACTGCAAATCCTTTACCCCCAGTTCAAATCTGGGTGCCGCCT
>Cys_Sorghum_bicolor_20392_trnC-GCA SobiCt016
GGCGGCATGGCCAAGTGGTAAGGCAGGGGACTGCAAATCCTTTACCCCCAGTTCAAATCTGGGTGCCGCCT
>Cys_Triticum_aestivum_5005_trnC TraeCt109
GGCGGCATGGCCAAGCGGTAAGGCAGGGGACTGCAAATCCTTTATCCCCAGTTCAAATCTGGGTGCCGCCT
>Glu_Oryza_nivara_6133_OrniCt009
GCCCCTATCGTCTAGTGGTTCAGGACATCTCTCTTTCAAGGAGGCAGCGGGGATTCGACTTCCCCTGGGGGTA
>Glu_Oryza_sativa_3701_OrsajCt132
GCCCCTATCGTCTAGTGGTTCAGGACATCTCTCTTTCAAGGAGGCAGCGGGGATTCGACTTCCCCTGGGGGTA
>Glu_Saccharum_officinarum_6574          
GCCCCCATCGTCTAGTGGTTCAGGACATCTCTCTTTCAAGGAGGCAGCGGGGATTCGACTTCCCCTGGGGGTA
>Glu_Sorghum_bicolor_20387_trnE-UUC SobiCt013
GCCCCCATCGTCTAGTGGTTCAGGACATCTCTCTTTCAAGGAGGCAGCGGGGATTCGACTTCCCCTGGGGGTA
>Glu_Triticum_aestivum_5000_trnE TraeCt106
GCCCCTATCGTCTAGTGGTTCAGGACATCTCTCTTTCAAGGAGGCAGCGGGGATTCGACTTCCCCTGGGGGTA
>Gln_Oryza_nivara_6118_OrniCt002
TGGGGCGTGGCCAAGTGGTAAGGCAGCGGGTTTTGGTCCCGTTACTCGGAGGTTCGAATCCTTCCGTCCCAGA
>Gln_Oryza_sativa_3683_OrsajCt122
TGGGGCGTGGCCAAGTGGTAAGGCAGCGGGTTTTGGTCCCGTTACTCGGAGGTTCGAATCCTTCCGTCCCAGA
>Gln_Saccharum_officinarum_6559_SaofCt002
TGGGGCGTGGCCAAGTGGTAAGGCAGCGGGTTTTGGTCCCGTTACTCGGAGGTTCGAATCCTTCCGTCCCAG
>Gln_Sorghum_bicolor_20373_trnQ-UUG SobiCt004
TGGGGCGTGGCCAAGTGGTAAGGCAGCGGGTTTTGGTCCCGTTACTCGGAGGTTCGAATCCTTCCGTCCCAGA
>Gln_Triticum_aestivum_4985_trnQ TraeCt096
GAAATAAACATAATACTGTTTATTAGTGTCGCATAAAACCCGAAATGGGGCGTGGCCAAGTGGTAAGGCAGCGGGTTTTGGTCCCGTTACTCGGAGGTTCGAATCCTTCCGTCCCAGA
>Gly_Oryza_nivara_6127_OrniCt005
GCGAGCGTAGTTCAATGGTAAAACATCTCCTTGCCAAGGAGAAGATACGGGTTCGATTCCCGCCGCTCGCC
>Gly_Oryza_nivara_6129_OrniCt007
GCGGGTATAGTTTAGTGGTAAAAGCCCTAGCCTTCCAAGCTAACGATGCGGGTTCGATTCCCGCT
>Gly_Oryza_sativa_3692_OrsajCt125
GCGAGCGTAGTTCAATGGTAAAACATCTCCTTGCCAAGGAGAAGATACGGGTTCGATTCCCGCCGCTCGCC
>Gly_Saccharum_officinarum_6568          
GCGAGCGTAGTTCAGTGGTAAAACATCTCCTTGCCAAGGAGAAGATACGGGTTCGATTCCCGTCGCTCGCC
>Gly_Saccharum_officinarum_6570          
GCGGGTATAGTTTAGTGGTAAAACCCTAGCCTTCCAAGCTAACGATGCGGGTTCGATTCCCGCTACCCGCT
>Gly_Sorghum_bicolor_20381_trnG-GCC SobiCt007
GCGAGCGTAGTTCAGTGGTAAAACATCTCCTTGCCAAGGAGAAGATACGGGTTCGATTCCCGTCGCTCGCC
>Gly_Triticum_aestivum_4993_trnG TraeCt099
GCGAGCGTAGTTCAATGGTAAAATATCTCCTTGCCAAGGAGAAGATACGGGTTCGATTCCCGCCGCTCGCC
>Gly_Triticum_aestivum_4995_trnG TraeCt101
GCGGGTATAGTTTAGTGGTAAAAGCCCTAGCCTTCCAAGCTAACGATGCGGGTTCGATTCCCGCTACCCGCT
>His_Oryza_nivara_6275_OrniCt036
GGCGGATGTAGCCAAGTGGATCAAGGCAGTGGATTGTGAATCCACCATGCGCGGGTTCAATTCCCGTCGTTCGCCCAT
>His_Oryza_sativa_3770_OrsajCt145
GGCGGATGTAGCCAAGTGGATCAAGGCAGTGGATTGTGAATCCACCATGCGCGGGTTCAATTCCCGTCGTTCGCC
>His_Oryza_sativa_3833_OrsajCt161 
GGCGGATGTAGCCAAGTGGATCAAGGCAGTGGATTGTGAATCCACCATGCGCGGGTTCAATTCCCGTCGTTCGCCCAT
>His_Saccharum_officinarum_6640          
GGCGGATGTAGCCAAGTGGATCAAGGCAGTGGATTGTGAATCCACCATGCGCGGGTTCAATTCCCGTCGTTCGCC
>His_Saccharum_officinarum_6715          
GGCGGATGTAGCCAAGTGGATCAAGGCAGTGGATTGTGAATCCACCATGCGCGGGTTCAATTCCCGTCGTTCGCC
>His_Sorghum_bicolor_20366_trnH-GUG SobiCt001
GGCGGATGTAGCCAAGTGGATCAAGGCAGTGGATTGTGAATCCACCATGCGCGGGTTCAATTCCCGTCGTTCGCC
>His_Sorghum_bicolor_20457_trnH-GUG SobiCt029
GGCGGATGTAGCCAAGTGGATCAAGGCAGTGGATTGTGAATCCACCATGCGCGGGTTCAATTCCCGTCGTTCGCC
>His_Triticum_aestivum_5066_trnH TraeCt120
GGCGGATGTAGCCAAGTGGATCAAGGCAGTGGATTGTGAATCCACCATGCGCGGGTTCAATTCCCGTCGTTCGCC
>His_Triticum_aestivum_5111_trnH TraeCt136
GGCGGATGTAGCCAAGTGGATCAAGGCAGTGGATTGTGAATCCACCATGCGCGGGTTCAATTCCCGTCGTTCGCCCAT
>Ile_Oryza_nivara_6219_OrniCt024
GGGCTATTAGCTCAGTGGTAGAGCGCGCCCCTGATAAGGGCGAGGTCTCTGGTTCAAGTCCAGGATGGCCCA
>Ile_Oryza_nivara_6255_OrniCt032
GGGCTATTAGCTCAGTGGTAGAGCGCGCCCCTGATAAGGGCGAGGTCTCTGGTTCAAGTCCAGGATGGCCCA
>Ile_Oryza_sativa_3784_OrsajCt149
GGGCTATTAGCTCAGTGGTAGAGCGCGCCCCTGATAAGGGCGAGGTCTCTGGTTCAAGTCCAGGATGGCCCA
>Ile_Oryza_sativa_3816_OrsajCt157
GGGCTATTAGCTCAGTGGTAGAGCGCGCCCCTGATAAGGGCGAGGTCTCTGGTTCAAGTCCAGGATGGCCCA
>Ile_Saccharum_officinarum_6660          
GGGCTATTAGCTCAGTGGTAGAGCGCGCCCCTGATAAGGGCGAGGTCTCTGGTTCAAGTCCAGGATGGCCCA
>Ile_Saccharum_officinarum_6693          
GGGCTATTAGCTCAGTGGTAGAGCGCGCCCCTGATAAGGGCGAGGTCTCTGGTTCAAGTCCAGGATGGCCCA
>Ile_Triticum_aestivum_5075_trnI TraeCt124
GGGCTATTAGCTCAGTGGTAGAGCGCGCCCCTGATAAGGGCGAGGTCTCTGGTTCAAGTCCAGGATGGCCCA
>Ile_Triticum_aestivum_5102_trnI TraeCt132
GGGCTATTAGCTCAGTGGTAGAGCGCGCCCCTGATAAGGGCGAGGTCTCTGGTTCAAGTCCAGGATGGCCCA
>Leu_Oryza_nivara_6155_OrniCt016
GGGGATATGGCGAAATCGGTAGACGCTACGGACTTAAAATCCGTCGACTTTCTAAGTCGTGAGGGTTCAAGTCCCTCTATCCCCA
>Leu_Oryza_nivara_6212_OrniCp049
GCCTTGATGGTGAAATGGTAGACACGCGAGACTCAAAATCTCGTGCTAAAGAGCGTGGAGGTTCGAGTCCTCTTCAAGGCA
>Leu_Oryza_nivara_6235_OrniCt028
GCCGCCATGGTGAAATTGGTAGACACGCTGCTCTTAGGAAGCAGTGCTCAAGCATCTCGGTTCGAGTCCGAGTGGCGGCA
>Leu_Oryza_nivara_6263_OrniCt034
GCCTTGATGGTGAAATGGTAGACACGCGAGACTCAAAATCTCGTGCTAAAGAGCGTGGAGGTTCGAGTCCTCTTCAAGGCA
>Leu_Oryza_sativa_3723_OrsajCt139
GGGGATATGGCGAAATCGGTAGACGCTACGGACTTAAAATCCGTCGACTTTCTAAGTCGTGAGGGTTCAAGTCCCTCTATCCCCA
>Leu_Oryza_sativa_3777_OrsajCt147
GCCTTGATGGTGAAATGGTAGACACGCGAGACTCAAAATCTCGTGCTAAAGAGCGTGGAGGTTCGAGTCCTCTTCAAGGCA
>Leu_Oryza_sativa_3798_OrsajCt153
GCCGCCATGGTGAAATTGGTAGACACGCTGCTCTTAGGAAGCAGTGCTCAAGCATCTCGGTTCGAGTCCGAGTGGCGGCA
>Leu_Oryza_sativa_3825_OrsajCt159
GCCTTGATGGTGAAATGGTAGACACGCGAGACTCAAAATCTCGTGCTAAAGAGCGTGGAGGTTCGAGTCCTCTTCAAGGCA
>Leu_Saccharum_officinarum_6596          
GGGGATATGGCGAAATCGGTAGACGCTACGGACTTAAAATCCGTCGACTTTATAAGTCGTGAGGGTTCAAGTCCCTCTATCCCCA
>Leu_Saccharum_officinarum_6652          
GCCTTGATGGTGAAATGGTAGACACGCGAGACTCAAAATCTCGTGCTAAAGAGCGTGGAGGTTCGAGTCCTCTTCAAGGCA
>Leu_Saccharum_officinarum_6674          
GCCGCCATGGTGAAATTGGTAGACACGCTGCTCTTAGGAAGCAGTGCTCAAGCATCTCGGTTCGAATCCGAGTGGCGGCA
>Leu_Saccharum_officinarum_6702         
GCCTTGATGGTGAAATGGTAGACACGCGAGACTCAAAATCTCGTGCTAAAGAGCGTGGAGGTTCGAGTCCTCTTCAAGGCA
>Leu_Sorghum_bicolor_20461_trnL-CAA SobiCt031
GCCTTGATGGTGAAATGGTAGACACGCGAGACTCAAAATCTCGTGCTAAAGAGCGTGGAGGTTCGAGTCCTCTTCAAGGCA
>Leu_Sorghum_bicolor_20478_trnL-UAG SobiCt039
GCCGCCATGGTGAAATTGGTAGACACGCTGCTCTTAGGAAGCAGTGCTCAAGCATCTCGGTTCGAATCCGAGTGGCGGCA
>Leu_Sorghum_bicolor_20501_trnL-CAA SobiCt047
GCCTTGATGGTGAAATGGTAGACACGCGAGACTCAAAATCTCGTGCTAAAGAGCGTGGAGGTTCGAGTCCTCTTCAAGGCA
>Leu_Triticum_aestivum_5023_trnL TraeCt114
GGGGATATGGCGAAATCGGTAGACGCTACGGACTTAAAATCCGTCGACTTTATAAGTTGTGAGGGTTCAAGTCCCTCTATCCCCA
>Leu_Triticum_aestivum_5070_trnL TraeCt122
GCCTTGATGGTGAAATGGTAGACACGCGAGACTCAAAATCTCGTGCTAAAGAGCGTGGAGGTTCGAGTCCTCTTCAAGGCA
>Leu_Triticum_aestivum_5086_trnL TraeCt128
TTACCTATTATTTGAAGTTAGCCGCCATGGTGAAATTGGTAGACACGCTGCTCTTAGGAAGCAGTGCTCAAGCATCTCGGTTCGAATCCGAGTGGCGGCA
>Leu_Triticum_aestivum_5107_trnL TraeCt134
GCCTTGATGGTGAAATGGTAGACACGCGAGACTCAAAATCTCGTGCTAAAGAGCGTGGAGGTTCGAGTCCTCTTCAAGGCA
>Lys_Oryza_nivara_6115_OrniCt001
GGGTTGCTAACTCAATGGTAGAGTACTCGGCTTTTAACCGACTAGTTCCGGGTTCGAGTCCCGGGCAACCCA
>Lys_Saccharum_officinarum_6556_SaofCt001
GGGTTGCTAACTCAATGGTAGAGTACTCGGCTTTTAACCGACTAGTTCCGGGTTCGAGTCCCGGGCAACCCA
>Lys_Triticum_aestivum_4982_TraeCt095
GGGTTGCTAACTCAATGGTAGAGTACTCGGCTTTTAAGTGCGACTATGATCTTTTACACATTTGGATGAAACAACAAATTCGTCCAGACTCTTGGTAGAGTCTAGAAGACCACGACTGATCCTCAAAGGTCCGGGTTCGAGTCCCGGGCAACCCA
>Met_Oryza_nivara_6128_OrniCt006
AGCGGAGTAGAGCAGTTTGGTAGCTCACGAGGCTCATAACCTTGAGGTCACGGGTTCGATTCCCGTCTCCGCAC
>Met_Oryza_nivara_6161_OrniCt019
GCCTACTTAACTCAGTGGTTAGAGTATTGCTTTCATACGGCGGGAGTCATTGGTTCAAATCCAATAGTAGGTA
>Met_Oryza_nivara_6206_OrniCp049
GCATCCATGGCTGAATGGTTAAAGCGCCCAACTCATAATTGGTAAATTTGCGGGTTCAATTCCTGCTGGATGCA
>Met_Oryza_nivara_6270_OrniCt035
GCATCCATGGCTGAATGGTTAAAGCGCCCAACTCATAATTGGTAAATTTGCGGGTTCAATTCCTGCTGGATGCA
>Met_Oryza_sativa_3694_OrsajCt127
AGCGGAGTAGAGCAGTTTGGTAGCTCACGAGGCTCATAACCTTGAGGTCACGGGTTCGATTCCCGTCTCCGCAC
>Met_Oryza_sativa_3729_OrsajCt142
GCCTACTTAACTCAGTGGTTAGAGTATTGCTTTCATACGGCGGGAGTCATTGGTTCAAATCCAATAGTAGGTA
>Met_Oryza_sativa_3774_OrsajCt146
GCATCCATGGCTGAATGGTTAAAGCGCCCAACTCATAATTGGTAAATTTGCGGGTTCAATTCCTGCTGGATGCA
>Met_Oryza_sativa_3828_OrsajCt160
GCATCCATGGCTGAATGGTTAAAGCGCCCAACTCATAATTGGTAAATTTGCGGGTTCAATTCCTGCTGGATGCA
>Met_Saccharum_officinarum_6569        
AGCGGAGTAGAGCAGTTTGGTAGCTCACGAGGCTCATAACCTTGAGGTCACGGGTTCGATTCCCGTCTCCGCAC
>Met_Saccharum_officinarum_6602          
GCCTACTTAACTCAGTGGTTAGAGTATAGCTTTCATACGGCGGGAGTCATTGGTTCAAATCCAATAGTAGGTA
>Met_Saccharum_officinarum_6644          
GCATCCATGGCTGAATGGTTAAAGCGCCCAACTCATAATTGGTAAATTTGCGGGTTCAATTCCTGCTGGATGCA
>Met_Saccharum_officinarum_6710          
GCATCCATGGCTGAATGGTTAAAGCGCCCAACTCATAATTGGTAAATTTGCGGGTTCAATTCCTGCTGGATGCA
>Met_Sorghum_bicolor_20382_trnfM-CAU SobiCt008
AGCGGAGTAGAGCAGTTTGGTAGCTCACGAGGCTCATAACCTTGAGGTCACGGGTTCGATTCCCGTCTCCGCAC
>Met_Sorghum_bicolor_20418_trnM-CAU SobiCt026
GCCTACTTAACTCAGTGGTTAGAGTATTGCTTTCATACGGCGGGAGTCATTGGTTCAAATCCAATAGTAGGTA
>Met_Sorghum_bicolor_20460_trnI-CAU SobiCt030
GCATCCATGGCTGAATGGTTAAAGCGCCCAACTCATAATTGGTAAATTTGCGGGTTCAATTCCTGCTGGATGCA
>Met_Sorghum_bicolor_20502_trnI-CAU SobiCt048
GCATCCATGGCTGAATGGTTAAAGCGCCCAACTCATAATTGGTAAATTTGCGGGTTCAATTCCTGCTGGATGCA
>Met_Triticum_aestivum_4994_trnfM TraeCt100
GCGGAGTAGAGCAGTTTGGTAGCTCACGAGGCTCATAACCTTGAGGTCACGGGTTCGATTCCCGTCTCCGCAC
>Met_Triticum_aestivum_5015_trnfM TraeCt111
AAGAGTATAGAGCAGTTTGGTAGCTCATAAGGCTCATAACCTTGGGGTTGCGGGTTCGATTCCCACTACCGGCTC
>Met_Triticum_aestivum_5029_trnM TraeCt117
GCCTACTTAACTCAGTGGTTAGAGTATTGCTTTCATACGGCGGGAGTCATTGGTTCAAATCCAATAGTAGGTA
>Met_Triticum_aestivum_5069_trnI TraeCt121
GCATCCATGGCTGAATGGTTAAAGCGCCCAACTCATAATTGGTAAATTTGCGGGTTCAATTCCTGCTGGATGCA
>Met_Triticum_aestivum_5108_trnI TraeCt135
GCATCCATGGCTGAATGGTTAAAGCGCCCAACTCATAATTGGTAAATTTGCGGGTTCAATTCCTGCTGGATGCA
>Phe_Oryza_nivara_6156_OrniCt017
GTCAGGATAGCTCAGTTGGTAGAGCAGAGGACTGAAAATCCTCGTGTCACCAGTTCAAATCTGGTTCCTGGCA
>Phe_Oryza_sativa_3724_OrsajCt140
GTCAGGATAGCTCAGTTGGTAGAGCAGAGGACTGAAAATCCTCGTGTCACCAGTTCAAATCTGGTTCCTGGCA
>Phe_Saccharum_officinarum_6597          
GTCAGGATAGCTCAGTTGGTAGAGCAGAGGACTGAAAATCCTCGTGTCACCAGTTCAAATCTGGTTCCTGGCA
>Phe_Sorghum_bicolor_20412_trnF-GAA SobiCt023
GTCAGGATAGCTCAGTTGGTAGAGCAGAGGACTGAAAATCCTCGTGTCACCAGTTCAAATCTGGTTCCTGGCA
>Phe_Triticum_aestivum_5024_trnF TraeCt115
GTCAGGATAGCTCAGTTGGTAGAGCAGAGGACTGAAAATCCTCGTGTCACCAGTTCAAATCTGGTTCCTGGCA
>Pro_Oryza_nivara_6178_OrniCt021
AAGGGATGTAGCGCAGCTTGGTAGCGCGTTTGTTTTGGGTACAAAATGTCACAGGTTCAAATCCTGTCATCCCTA
>Pro_Oryza_sativa_3748_OrsajCt144
AAGGGATGTAGCGCAGCTTGGTAGCGCGTTTGTTTTGGGTACAAAATGTCACAGGTTCAAATCCTGTCATCCCTA
>Pro_Saccharum_officinarum_6617          
AAGGGATGTAGCGCAGCTTGGTAGCGCGTTTGTTTTGGGTACAAAATGTCACAGGTTCAAATCCTGTCATCCCTA
>Pro_Sorghum_bicolor_20434_trnP-UGG SobiCt028
AAGGGATGTAGCGCAGCTTGGTAGCGCGTTTGTTTTGGGTACAAAATGTCACAGGTTCAAATCCTGTCATCCCTA
>Pro_Triticum_aestivum_5044_trnP TraeCt119
AAGGGATGTAGCGCAGCTTGGTAGCGCGTTTGTTTTGGGTACAAAATGTCACAGGTTCAAATCCTGTCATCCCTA
>Ser_Oryza_nivara_6121_OrniCt003
GGAGAGATGGCTGAGTGGACTAAAGCGGCGGATTGCTAATCCGTTGTACAATTTTTTTGTACCGAGGGTTCGAATCCCTCTCTTTCCG
>Ser_Oryza_nivara_6125_OrniCt004
GGAGAGATGGCTGAGTGGTTGATAGCTCCGGTCTTGAAAACCGGTATAGTTCTAGGAACTATCGAGGGTTCGAATCCCTCTCTCTCCT
>Ser_Oryza_nivara_6152_OrniCt014
GGAGAGATGGCCGAGCGGTTCAAGGCGTAGCATTGGAACTGCTATGTAGACTTTTGTTTACCGAGGGTTCGAATCCCTCTCTTTCCG
>Ser_Oryza_sativa_3686_OrsajCt123
GGAGAGATGGCTGAGTGGACTAAAGCGGCGGATTGCTAATCCGTTGTACAATTTTTTTGTACCGAGGGTTCGAATCCCTCTCTTTCCG
>Ser_Oryza_sativa_3690_OrsajCt124
GGAGAGATGGCTGAGTGGTTGATAGCTCCGGTCTTGAAAACCGGTATAGTTCTAGGAACTATCGAGGGTTCGAATCCCTCTCTCTCCT
>Ser_Oryza_sativa_3720_OrsajCt137 
GGAGAGATGGCCGAGCGGTTCAAGGCGTAGCATTGGAACTGCTATGTAGACTTTTGTTTACCGAGGGTTCGAATCCCTCTCTTTCCG
>Ser_Saccharum_officinarum_6562
GGAGAGATGGCTGAGTGGACTAAAGCGGCGGATTGCTAATCCGTTGTACAATTTTTTTGTACCGAGGGTTCGAATCCCTCTCTTTCCG
>Ser_Saccharum_officinarum_6566 
GGAGAGATGGCTGAGTGGTTGATAGCTCCGGTCTTGAAAACCGGTATAGTTCTAGGAACTATCGAGGGTTCGAATCCCTCTCTCTCCT
>Ser_Saccharum_officinarum_6593        
GGAGAGATGGCCGAGCGGTTCAAGGCGTAGCATTGGAACTGCTATGTAGACTTTTGTTTACCGAGGGTTCGAATCCCTCTCTTTCCG
>Ser_Sorghum_bicolor_20376_trnS-GCU SobiCt005
GGAGAGATGGCTGAGTGGACTAAAGCGGCGGATTGCTAATCCGTTGTACAATTTTTTTGTACCGAGGGTTCGAATCCCTCTCTTTCCG
>Ser_Sorghum_bicolor_20379_trnS-UGA SobiCt006
GGAGAGATGGCTGAGTGGTTGATAGCTCCGGTCTTGAAAACCGGTATAGTTCTAGGAACTATCGAGGGTTCGAATCCCTCTCTCTCCT
>Ser_Sorghum_bicolor_20407_trnS-GGA SobiCt019
GGAGAGATGGCCGAGCGGTTCAAGGCGTAGCATTGGAACTGCTATGTAGACTTTTGTTTACCGAGGGTTCGAATCCCTCTCTTTCCG
>Ser_Triticum_aestivum_5020_trnS TraeCt112
GGAGAGATGGCCGAGCGGTTCAAGGCGTAGCATTGGAACTGCTATGTAGACTTTTGTTTACCGAGGGTTCGAATCCCTCTCTTTCCG
>Ser_Triticum_aestivum_4988_trnS TraeCt097
GGAGAGATGGCTGAGTGGACTAAAGCGGCGGATTGCTAATCCGTTGTACAATTTTTTTGTACCGAGGGTTCGAATCCCTCTCTTTCCG
>Ser_Triticum_aestivum_4991_trnS TraeCt098
GGAGAGATGGCTGAGTGGTTGATAGCTCCGGTCTTGAAAACCGGTATAGTTCTAGGAACTATCGAGGGTTCGAATCCCTCTCTCTCCT
>Thr_Oryza_nivara_6132_OrniCt008
GCCCTTTTAACTCAGTGGTAGAGTAATGCCATGGTAAGGCATAAGTCATCGGTTCAAATCCGATAAAGGGCT
>Thr_Oryza_nivara_6154_OrniCt015
GCCCACTTAGCTCAGAGGTTAGAGCATCGCATTTGTAATGCGAGGGTCATCGGTTCAAATCCGATAGTCGGCT
>Thr_Oryza_sativa_3699_OrsajCt130
GCCCTTTTAACTCAGTGGTAGAGTAATGCCATGGTAAGGCATAAGTCATCGGTTCAAATCCGATAAAGGGCT
>Thr_Oryza_sativa_3722_OrsajCt138
GCCCACTTAGCTCAGAGGTTAGAGCATCGCATTTGTAATGCGAGGGTCATCGGTTCAAATCCGATAGTCGGCT
>Thr_Saccharum_officinarum_6573         
GCCCTTTTAACTCAGTGGTAGAGTAATGCCATGGTAAGGCATAAGTCATCGGTTCAAATCCGATAAAGGGCT
>Thr_Saccharum_officinarum_6595          
GCCCACTTAGCTCAGAGGTTAGAGCATCGCATTTGTAATGCGAGGGTCATCGGTTCAAATCCGATAGTCGGCT
>Thr_Sorghum_bicolor_20385_trnM-CAU SobiCt011
TTAACTCAGTGGTAGAGTAATGCCATGGTAAGGCATAAGTCATCGGTTCAAATCCGATA
>Thr_Sorghum_bicolor_20409_trnT-UGU SobiCt020
GCCCACTTAGCTCAGAGGTTAGAGCATCGCATTTGTAATGCGAGGGTCATCGGTTCAAATCCGATAGTCGGCT
>Thr_Triticum_aestivum_4997_trnT TraeCt103
GCCCTTTTAACTCAGTGGTAGAGTAATGCCATGGTAAGGCATAAGTCATCGGTTCAAATCCGATAAAGGGCT
>Thr_Triticum_aestivum_5022_trnT TraeCt113
GCCCACTTAGCTCAGAGGTTAGAGCATCGCATTTGTAATGCGAGGGTCATCGGTTCAAATCCGATAGTCGGCT
>Trp_Oryza_nivara_6177_OrniCt020
GCGCTCTTAGTTCAGTTCGGTAGAACGCGGGTCTCCAAAACCCGATGTCGTAGGTTCAAATCCTACAGAGCGTG
>Trp_Oryza_sativa_3747_OrsajCt143
GCGCTCTTAGTTCAGTTCGGTAGAACGCGGGTCTCCAAAACCCGATGTCGTAGGTTCAAATCCTACAGAGCGTG
>Trp_Saccharum_officinarum_6616          
GCGCTCTTAGTTCAGTTTGGTAGAACGCGGGTCTCCAAAACCCGATGTCGTAGGTTCAAATCCTACAGAGCGTG
>Trp_Sorghum_bicolor_20433_trnW-CCA SobiCt027
GCGCTCTTAGTTCAGTTTGGTAGAACGCGGGTCTCCAAAACCCGATGTCGTAGGTTCAAATCCTACAGAGCGTG
>Trp_Triticum_aestivum_5043_trnW TraeCt118
GCGCTCTTAGTTCAGTTCGGTAGAACGCGGGTCTCCAAAACCCGATGTCGTAGGTTCAAATCCTACAGAGCGTG
>Tyr_Oryza_nivara_6134_OrniCt010
GGGTCGATGCCCGAGCGGTTAATGGGGACGGACTGTAAATTCGTTGACAATATGTCTACGCTGGTTCAAATCCAGCTCGGCCCA
>Tyr_Oryza_sativa_3702_OrsajCt133
GGGTCGATGCCCGAGCGGTTAATGGGGACGGACTGTAAATTCGTTGACAATATGTCTACGCTGGTTCAAATCCAGCTCGGCCCA
>Tyr_Saccharum_officinarum_6575         
GGGTCGATGCCCGAGCGGTTAATGGGGACGGACTGTAAATTCGTTGACGATATGTCTACGCTGGTTCAAATCCAGCTCGGCCCA
>Tyr_Sorghum_bicolor_20388_trnY-GUA SobiCt014
GGGTCGATGCCCGAGCGGTTAATGGGGACGGACTGTAAATTCGTTGACGATATGTCTACGCTGGTTCAAATCCAGCTCGGCCCA
>Tyr_Triticum_aestivum_5001_trnY TraeCt107
GGGTCGATGCCCGAGTGGTTAATGGGGACGGACTGTAAATTCGTTGACAATGTCTACGCTGGTTCAAATCCAGCTCGGCCCA
>Val_Oryza_nivara_6160_OrniCt018 
AGGGCTATAGCTCAGTTCGGTAGAGCAACTCGTTTACACACCGAGAAGGTCTACGGTTCGAATCCGTATAGCCCTA
>Val_Oryza_nivara_6217_OrniCt023
AGGGATATAACTCAGCGGTAGAGTGTCACCTTGACGTGGTGGAAGTCATCAGTTCGAGCCTGATTATCCCTA
>Val_Oryza_nivara_6258_OrniCt033
AGGGATATAACTCAGCGGTAGAGTGTCACCTTGACGTGGTGGAAGTCATCAGTTCGAGCCTGATTATCCCTA
>Val_Oryza_sativa_3782_OrsajCt148
AGGGATATAACTCAGCGGTAGAGTGTCACCTTGACGTGGTGGAAGTCATCAGTTCGAGCCTGATTATCCCTA
>Val_Oryza_sativa_3819_OrsajCt158
AGGGATATAACTCAGCGGTAGAGTGTCACCTTGACGTGGTGGAAGTCATCAGTTCGAGCCTGATTATCCCTA
>Val_Saccharum_officinarum_6601          
AGGGCTATAGCTCAGTTCGGTAGAGCAACTCGTTTACACCGAGAAGGTCTACGGTTCGAATCCGTATAGCCCTA
>Val_Saccharum_officinarum_6658          
AGGGATATAACTCAGCGGTAGAGTGTCACCTTGACGTGGTGGAAGTCATCAGTTCGAGCCTGATTATCCCTA
>Val_Saccharum_officinarum_6696         
AGGGATATAACTCAGCGGTAGAGTGTCACCTTGACGTGGTGGAAGTCATCAGTTCGAGCCTGATTATCCCTA
>Val_Sorghum_bicolor_20464_trnV-GAC SobiCt032
AGGGATATAACTCAGCGGTAGAGTGTCACCTTGACGTGGTGGAAGTCATCAGTTCGAGCCTGATTATCCCTA
>Val_Sorghum_bicolor_20498_trnV-GAC SobiCt046
AGGGATATAACTCAGCGGTAGAGTGTCACCTTGACGTGGTGGAAGTCATCAGTTCGAGCCTGATTATCCCTA
>Val_Triticum_aestivum_5028_trnV TraeCt116
AGGGCTATAGCTCAGTTCGGTAGAGCAACTCGTTTACACCGAGAAGGTCTACGGTTCGAATCCGTATAGCCCTA
>Val_Triticum_aestivum_5073_trnV TraeCt123
AGGGATATAACTCAGCGGTAGAGTGTCACCTTGACGTGGTGGAAGTCATCAGTTCGAGCCTGATTATCCCTA
>Val_Triticum_aestivum_5104_trnV TraeCt133
AGGGATATAACTCAGCGGTAGAGTGTCACCTTGACGTGGTGGAAGTCATCAGTTCGAGCCTGATTATCCCTA
>Lys_Zea_mays_1982_trnK_ZemaCt121
GGGTTGCTAACTCAATGGTAGAGTAGTCGGCTTTTAACCGACTAGTTCCGGGTTCGAGTCCCGGGCAACCCA
>Gln_Zea_mays_1985_trnQ ZemaCt122
TGGGGCGTGGCCAAGTGGTAAGGCAGCGGGTTTTGGTCCCGTTACTCGGAGGTTCGAATCCTTTCGTCCCAG
>Ser_Zea_mays_1988_trnS ZemaCt123
GGAGAGATGGCTGAGTGGACTAAAGCGGCGGATTGCTAATCCGTTGTACAATTTTTTTGTACCGAGGGTTCGAATCCCTCTCTTTCCG
>Ser_Zea_mays_1991_trnS ZemaCt124
GGAGAGATGGCTGAGTGGTTGATAGCTCCGGTCTTGAAAACCGGTATAGTTCTAGGAACTATCGAGGGTTCGAATCCCTCTCTCTCCT
>Gly_Zea_mays_1993_trnG ZemaCt125
GCGAGCGTAGTTCAGTGGTAAAACATCTCCTTGCCAAGGAGAAGATACGGGTTCGATTCCCGTCGCTCGCC
>Met_Zea_mays_1994_trnfM ZemaCt126
AGCGGAGTAGAGCAGTTTGGTAGCTCACGAGGCTCATAACCTTGAGGTCACGGGTTCGATTCCCGTCTCCGCAC
>Gly_Zea_mays_1995_trnG ZemaCt127
GCGGGTATAGTTTAGTGGTAAAACCCTAGCCTTCCAAGCTAACGATGCGGGTTCGATTCCCGCTACCCGCT
>Thr_Zea_mays_1997_trnT ZemaCt128
GCCCTTTTAACTCAGTGGTAGAGTAATGCCATGGTAAGGCATAAGTCATCGGTTCAAATCCGATAAAGGGCT
>Thr_Zea_mays_1998_trnT ZemaCt129
GGGCTTTTCGCTTAGTGGTAGAATAATGCCTTGGTAAGACAGAAGTCATCGGTTCGAATCCGATAAAGTACT
>Glu_Zea_mays_1999_trnE ZemaCt130
GCCCCCATCGTCTAGTGGTTCAGGACATCTCTCTTTCAAGGAGGCAGCGGGTATTCGACTTCCCCTGGGGGTA
>Tyr_Zea_mays_2000_trnY ZemaCt131
GGGTCGATGCCCGAGCGGTTAATGGGGACGGACTGTAAATTCGTTGACGATATGTCTACGCTGGTTCAAATCCAGCTCGGCCCA
>Asp_Zea_mays_2001_trnD ZemaCt132
GGGATTGTAGTTCAATTGGTCAGAGCACCGCCCTGTCAAGGCGGAAGCTGCGGGTTCGAGCCCCGTCAGTCCCG
>Cys_Zea_mays_2004_trnC ZemaCt133
GGCGGCATGGCCAAGTGGTAAGGCAGGGGACTGCAAATCCTTTACCCCCAGTTCAAATCTGGGTGCCGCCT
>Arg_Zea_mays_2013_trnR ZemaCt134
GCGTCCATTGTCTAATGGATAGGACAGAGGTCTTCTAAACCTTTGGTATAGGTTCAAATCCTATTGGACGCA
>Ser_Zea_mays_2018_trnS ZemaCt135
GGAGAGATGGCCGAGCGGTTCAAGGCGTAGCATTGGAACTGCTATGTAGACTTTTGTTTACCGAGGGTTCGAATCCCTCTCTTTCCG
>Thr_Zea_mays_2020_trnT ZemaCt136
GCCCACTTAGCTCAGAGGTTAGAGCATCGCATTTGTAATGCGAGGGTCATCGGTTCAAATCCGATAGTCGGCT
>Leu_Zea_mays_2021_trnL ZemaCt137
GGGGATATGGCGAAATCGGTAGACGCTACGGACTTAAAATCCGTCGACTTTATAAGTCGTGAGGGTTCAAGTCCCTCTATCCCCA
>Phe_Zea_mays_2022_trnF ZemaCt138
GTCAGGATAGCTCAGTTGGTAGAGCAGAGGACTGAAAATCCTCGTGTCACCAGTTCAAATCTGGTTCCTGGCA
>Val_Zea_mays_2026_trnV ZemaCt139
AGGGCTATAGCTCAGTTCGGTAGAGCAACTCGTTTACACCGAGAAGGTCTACGGTTCGAATCCGTATAGCCCTA
>Met_Zea_mays_2027_trnM ZemaCt140
GCCTACTTAACTCAGTGGTTAGAGTATTGCTTTCATACGGCGGGAGTCATTGGTTCAAATCCAATAGTAGGTA
>Trp_Zea_mays_2041_trnW ZemaCt141
GCGCTCTTAGTTCAGTTTGGTAGAACGCGGGTCTCCAAAACCCGATGTCGTAGGTTCAAATCCTACAGAGCGTG
>Pro_Zea_mays_2042_trnP ZemaCt142
AGGGATGTAGCGCAGCTTGGTAGCGCGTTTGTTTTGGGTACAAAATGTCACAGGTTCAAATCCTGTCATCCCTA
>His_Zea_mays_2065_trnH ZemaCt143
GGCGGATGTAGCCAAGTGGATCAAGGCAGTGGATTGTGAATCCACCATGCGCGGGTTCAATTCCCGTCGTTCGCC
>Ile_Zea_mays_2069_trnI ZemaCt144
GCATCCATGGCTGAATGGTTAAAGCGCCCAACTCATAATTGGTAAATTTGCGGGTTCAATTCCTGCTGGATGCA
>Leu_Zea_mays_2077_trnL ZemaCt145
GCCTTGATGGTGAAATGGTAGACACGCGAGACTCAAAATCTCGTGCTAAAGAGCGTGGAGGTTCGAGTCCTCTTCAAGGCA
>Val_Zea_mays_2081_trnV ZemaCt146
AGGGATATAACTCAGCGGTAGAGTGTCACCTTGACGTGGTGGAAGTCATCAGTTCGAGCCTGATTATCCCTA
>Ile_Zea_mays_2083_trnI ZemaCp078
GGGCTATTAGCTCAGTGGTAGAGCGCGCCCCTGATAAGGGCGAGGTCTCTGGTTCAAGTCCAGGATGGCCCA
>Ala_Zea_mays_2085_trnA ZemaCp079
GGGGATATAGCTCAGTTGGTAGAGCTCCGCTCTTGCAAGGCGGATGTCAGCGGTTCGAGTCCGCTTATCTCCA
>Arg_Zea_mays_2090_trnR ZemaCt147
GGGCCTGTAGCTCAGAGGATTAGAGCACGTGGCTACGAACCACGGTGTCGGGGGTTCGAATCCCTCCTCGCCCA
>Asn_Zea_mays_2092_trnN ZemaCt148
TCCTCAGTAGCTCAGTGGTAGAGCGGTCGGCTGTTAACTGACTGGTCGTAGGTTCGAATCCTACTTGGGGAG
>Leu_Zea_mays_2097_trnL ZemaCt149
GCCGCCATGGTGAAATTGGTAGACACGCTGCTCTTAGGAAGCAGTGCTCAAGCATCTTCGGTTCGAATCCGAGTGGCGGCA
>Asn_Zea_mays_2108_trnN ZemaCt150
TCCTCAGTAGCTCAGTGGTAGAGCGGTCGGCTGTTAACTGACTGGTCGTAGGTTCGAATCCTACTTGGGGAG
>Arg_Zea_mays_2110_trnR ZemaCt151
GGGCCTGTAGCTCAGAGGATTAGAGCACGTGGCTACGAACCACGGTGTCGGGGGTTCGAATCCCTCCTCGCCCA
>Ala_Zea_mays_2114_trnA ZemaCp096
GGGGATATAGCTCAGTTGGTAGAGCTCCGCTCTTGCAAGGCGGATGTCAGCGGTTCGAGTCCGCTTATCTCCA
>Ile_Zea_mays_2116_trnI ZemaCp097
GGGCTATTAGCTCAGTGGTAGAGCGCGCCCCTGATAAGGGCGAGGTCTCTGGTTCAAGTCCAGGATGGCCCA
>Val_Zea_mays_2119_trnV ZemaCt152
AGGGATATAACTCAGCGGTAGAGTGTCACCTTGACGTGGTGGAAGTCATCAGTTCGAGCCTGATTATCCCTA
>Leu_Zea_mays_2124_trnL ZemaCt153
GCCTTGATGGTGAAATGGTAGACACGCGAGACTCAAAATCTCGTGCTAAAGAGCGTGGAGGTTCGAGTCCTCTTCAAGGCA
>Zea_mays_2131_trnI ZemaCt154
GCATCCATGGCTGAATGGTTAAAGCGCCCAACTCATAATTGGTAAATTTGCGGGTTCAATTCCTGCTGGATGCA
>His_Zea_mays_2136_trnH ZemaCt155
GGCGGATGTAGCCAAGTGGATCAAGGCAGTGGATTGTGAATCCACCATGCGCGGGTTCAATTCCCGTCGTTCGCC
